# Supplementary material for: Human Endogenous Retrovirus and Neuroinflammation in Chronic Inflammatory Demyelinating Polyradiculoneuropathy
Source: eBioMedicine. 2016 Mar 10;6:190–8. doi: 10.1016/j.ebiom.2016.03.001 (PMC4856744; doi:10.1016/j.ebiom.2016.03.001)
Supplement: Supplementary file 1 — Supplementary material [file mmc1.xlsx]

## Sheet: Feuil1
Analyse	groups	Test	r	p	numbers compared
PCR Env 2011	HBD/CIDP	t-test		<0,001	20/15
PCR Env 2011	HE HBD/CIDP	Fisher Exact	0/20 HBD 6/15 CIDP	0.003	0%/40%
PCR Pol 2011	HBD/CIDP	t-test		0.011	17/15
PCR Pol 2011	HE HBD/CIDP	Fisher Exact	1/17 HBD 4/15 CIDP	0.161	5,9%/26,7%
PCR Env 2012	HBD/CIDP	MWRST		<0,001	28/17
PCR Env 2012	HE HBD/CIDP	Fisher Exact	1/28 HBD 9/17 CIDP	<0,001	3,6%/53%
PCR Pol 2012	HBD/CIDP	MWRST		<0,001	26/14
PCR Pol 2012	HE HBD/CIDP	Fisher Exact	3/26 HBD 8/14 CIDP	0.007	11,5%/57,1%
Cor EnvPol 2011	HBD+CIDP	Spearman	0.713	1e-08	32
Cor EnvCXCL 2011	HBD+CIDP	Spearman	-0.226	0.191	35
Cor PolCXCL 2011	HBD+CIDP	Spearman	-0.158	0.386	32
Cor EnvPol 2012	HBD+CIDP	Spearman	0.821	1e-08	40
Cor EnvCXCL 2012	HBD+CIDP	Spearman	0.193	0.213	43
Cor PolCXCL 2012	HBD+CIDP	Spearman	0.293	0.0745	38
PCR Env/age 2011	CIDP	Pearson	0.31	0.26	15
PCR Env/age 2011	HBD+CIDP	Spearman	0.199	0.25	35
PCR Env/age onset2011	CIDP	Pearson	0.12	0.671	15
PCR Env/dis dur 2011	CIDP	Spearman	0.101	0.714	15
PCR Pol/age 2011	CIDP	Spearman	0.0465	0.863	15
PCR Pol/age 2011	HBD+CIDP	Spearman	0.0754	0.679	32
PCR Pol/age onset2011	CIDP	Spearman	-0.2	0.465	15
PCR Pol/dis dur 2011	CIDP	Spearman	0.362	0.18	15
cor Env/Pol CIDP 2011	CIDP	Spearman	0.543	0.0353	15
cor Env/Pol HBD 2011	HBD	Spearman	0.786	1e-08	17
Rate M/F PCR Env 2011	HBD/CIDP	chi-square	11M-4F CIDP 10M-10F HD	0.296	73%M-27%F CIDP 50%M-50%F HBD
Rate M/F PCR Pol 2011	HBD/CIDP	chi-square	11M-4F CIDP 8M-9F HD	0.25	73%M-27%F CIDP 47%M-53%F HBD
age HBD/CIDP 2011	HBD/CIDP	MWRST		0.023	CIDP 60y med 28-89 n16 HBD 43,5y med 37-51 n 20
Gender PCR Env 2011	CIDP	t-test		0.41	4F 0,410 -11M 0,352
Gender PCR Env 2011	HBD	t-test		0.002	10F 0,266 -10M 0,122
Gender PCR Env 2011	HBD+CIDP	t-test		0.19	14F 0,308 -21M 0,242
Gender PCR Pol 2011	CIDP	MWRST		0.557	4F 0,213med -11M 0,146
Gender PCR Pol 2011	HBD	t-test		0.028	9F 0,120 -8M 0,05
Gender PCR Pol 2011	HBD+CIDP	t-test		0.244	13F 0,154 -19M 0,111
PCR Env/age 2012	CIDP	Pearson	-0.09	0.734	17
PCR Env/age 2012	HBD+CIDP	Spearman	0.342	0.0216	45
PCR Env/age onset2012	CIDP	Pearson	0.118	0.653	17
PCR Env/dis dur 2012	CIDP	Spearman	-0.58	0.0143	17
PCR Pol/age 2012	CIDP	Pearson	-0.129	0.661	14
PCR Pol/age 2012	HBD+CIDP	Spearman	0.357	0.0239	40
PCR Pol/age onset2012	CIDP	Pearson	0.0728	0.805	14
PCR Pol/dis dur 2012	CIDP	Spearman	-0.643	0.0123	14
cor Env/Pol CIDP 2012	CIDP	Pearson	0.583	0.0287	14
cor Env/Pol HBD 2012	HBD	Spearman	0.742	2e-07	26
Rate M/F PCR Env 2012	HBD/CIDP	chi-square	10M-7F CIDP 14M-14F HD	0.743	59%M-41%F CIDP 50%M-50%F HBD
Rate M/F PCR Pol 2012	HBD/CIDP	chi-square	8M-6F CIDP 12M-14F HD	0.74	57%M-43%F CIDP 46%M-54%F HBD
age HBD/CIDP 2012	HBD/CIDP	t-test		<0,001	CIDP 59,2y n 17 HBD 40,5y n 28
Gender PCR Env 2012	CIDP	MWRST		1	7F med 0,104-10M 0,101
Gender PCR Env 2012	HBD	t-test		0.564	14F 0,025 -14M 0,018
Gender PCR Env 2012	HBD+CIDP	MWRST		0.339	21F med 0,07 -24M 0,08
Gender PCR Pol 2012	CIDP	t-test		0.793	7F 0,02 -10M 0,021
Gender PCR Pol 2012	HBD	MWRST		0.076	14F 0,00234med 14M 0,00568
Gender PCR Pol 2012	HBD+CIDP	MWRST		0.185	21F 0,00526med 24M 0,00986
Rate +/- IL-6 serum	HBD/CIDP	chi-square	14+/33- CIDP 5+/57- HD	0.007	30%+/70%- CIDP 8%+/92%- HBD
CXCL10/IL-6	CIDP	Spearman	0.129	0.385	47
CXCL10/age	CIDP	Spearman	0.0166	0.909	49
CXCL10/age onset	CIDP	Spearman	0.0898	0.538	49
CXCL10/disease duration	CIDP	Spearman	-0.0823	0.572	49
CXCL10/age	HBD	Spearman	0.142	0.259	65
CXCL10/age	HBD + CIDP	Spearman	0.251	0.00704	114
IL6/age	CIDP	Spearman	-0.183	0.216	47
IL6/age onset	CIDP	Spearman	-0.14	0.348	47
IL6/disease duration	CIDP	Spearman	-0.0864	0.562	47
IL6/age	HBD	Spearman	-0.12	0.352	62
IL6/age	HBD + CIDP	Spearman	0.0954	0.323	109
Gender CXCL10	CIDP	MWRST		0.432	14F-35M 104/92
Gender CXCL10	HBD	MWRST		0.2	34F-31M 71/76
Gender CXCL10	HBD + CIDP	MWRST		0.2	48F-66M 77/82
Gender IL6	CIDP	MWRST		0.622	12F-35M 0/0
Gender IL6	HBD	MWRST		0.776	34F-28M 0/0
Gender IL6	HBD + CIDP	MWRST		0.341	46F-63M 0/0
cor Env/CDAS	CIDP	Spearman	0.0913	0.809	9
cor Env/NDS	CIDP	Pearson	-0.45	0.224	9
cor Env/muscle weakness	CIDP	Spearman	-0.307	0.407	9
cor Env/reflexes	CIDP	Pearson	-0.588	0.096	9
cor Env/sensation	CIDP	Spearman	0.008	0.948	9
cor Env/NSS	CIDP	Pearson	-0.727	0.0265	9
cor Env/ODSS	CIDP	Spearman	-0.184	0.612	9
cor Env/INCAT DS	CIDP	Spearman	-0.0697	0.844	9
cor Env/Hammersmith	CIDP	Spearman	0.16	0.643	9
cor Env/ISS	CIDP	Pearson	-0.293	0.444	9
cor Env/MRC	CIDP	Spearman	0.307	0.407	9
cor Env/R-ODS	CIDP	Pearson	0.338	0.374	9
cor Pol/CDAS	CIDP	Spearman	0.204	0.602	7
cor Pol/NDS	CIDP	Pearson	-0.297	0.518	7
cor Pol/muscle weakness	CIDP	Spearman	-0.394	0.341	7
cor Pol/reflexes	CIDP	Pearson	0.151	0.746	7
cor Pol/sensation	CIDP	Spearman	-0.509	0.217	7
cor Pol/NSS	CIDP	Pearson	0.215	0.643	7
cor Pol/ODSS	CIDP	Spearman	-0.318	0.438	7
cor Pol/INCAT DS	CIDP	Spearman	0.134	0.72	7
cor Pol/Hammersmith	CIDP	Spearman	0.45	0.255	7
cor Pol/ISS	CIDP	Pearson	-0.426	0.34	7
cor Pol/MRC	CIDP	Spearman	0.394	0.341	7
cor Pol/R-ODS	CIDP	Pearson	0.372	0.411	7
cor Pol/CDAS	CIDP	Spearman	-0.218	0.578	8
cor Pol/NDS	CIDP	Pearson	0.074	0.862	8
cor Pol/muscle weakness	CIDP	Spearman	0.245	0.537	8
cor Pol/reflexes	CIDP	Pearson	0.06	0.886	8
cor Pol/sensation	CIDP	Spearman	-0.335	0.387	8
cor Pol/NSS	CIDP	Pearson	0.323	0.435	8
cor Pol/ODSS	CIDP	Spearman	0.346	0.353	8
cor Pol/INCAT DS	CIDP	Spearman	0.165	0.662	8
cor Pol/Hammersmith	CIDP	Spearman	-0.277	0.46	8
cor Pol/ISS	CIDP	Pearson	-0.241	0.565	8
cor Pol/MRC	CIDP	Spearman	-0.245	0.537	8
cor Pol/R-ODS	CIDP	Pearson	0.013	0.974	8
	p values in red are statistically significant
